# Supplementary material for: Aberrantly Expressed RECQL4 Helicase Supports Proliferation and Drug Resistance of Human Glioma Cells and Glioma Stem Cells
Source: Cancers (Basel). 2020 Oct 11;12(10):2919. doi: 10.3390/cancers12102919 (PMC7650617; doi:10.3390/cancers12102919)
Supplement: Supplementary file 1 [file cancers-12-02919-s001.zip]

Archive with 1 entries (1 files):
- cancers-925505-supplementary.docx
